# Supplementary material for: Ultrasound-Assisted Fermentation by Lactiplantibacillus plantarum Promotes Phytochemical Transformation and Antioxidant Activity of Citrus aurantium L. Through Metabolic Alterations
Source: Foods. 2026 Jun 29;15(13):2306. doi: 10.3390/foods15132306 (PMC13362332; doi:10.3390/foods15132306)
Supplement: Supplementary file 1 [file foods-15-02306-s001.zip › Table S1.xlsx]

## Sheet: exp_diff_download_express
Metabolite	P_value	FDR	FC(ULP4/LP)	Log2FC(ULP4/LP)	Significant	Regulate	Formula
Eicosyl ferulate	0.001206	0.07997	1.1886	0.2492	yes	up	C30H50O4
3-Methoxycinnamic acid	0.0026850000000000003	0.08821	1.1845	0.2442	yes	up	C10H10O3
Octyl 4-methoxycinnamic acid	0.0031620000000000003	0.08922999999999999	1.1857	0.2458	yes	up	C18H26O3
4-Methylcoumarin	0.004613	0.09604	1.1897	0.2506	yes	up	C10H8O2
Cedrol	0.02462	0.1589	1.1516	0.2037	yes	up	C15H26O
Angeloylgomisin o	0.005425	0.09801	1.1155	0.1577	yes	up	C28H34O8
Diethylamino hydroxybenzoyl hexyl benzoate	0.005594	0.09801	1.1048	0.1438	yes	up	C24H31NO4
Bergaptol geranyl ether	0.002909	0.08876	1.0858	0.1188	yes	up	C21H22O4
7-Hydroxycoumarin-4-acetic acid	0.003625	0.09134	1.0907	0.1253	yes	up	C11H8O5
Cis-[8]-Shogaol	0.0018239999999999999	0.07997	1.1112	0.1522	yes	up	C19H28O3
6,7-dihydroxy bergamottin	0.004229	0.09446	1.0856	0.1185	yes	up	C21H24O6
Cedran-8-yl acetate	0.005488	0.09801	1.1093	0.1496	yes	up	C17H28O2
3-(3-Hydroxy-5-methylphenoxy)-5-methyl-2-(3-methylbut-2-enyl)phenol	0.003428	0.09087	1.0957	0.1318	yes	up	C19H22O3
9-oxootre	0.005234	0.09801	1.0918	0.1267	yes	up	C18H28O3
9-Hydroperoxy-10E,12Z-octadecadienoic acid	0.0035859999999999998	0.09134	1.0774	0.1075	yes	up	C18H32O4
9,12-Octadecadiynoic acid	0.0024230000000000002	0.08634	1.0888	0.1227	yes	up	C18H28O2
Dg(18:3/18:3)	0.01441	0.1267	1.0841	0.1165	yes	up	C39H64O5
Dgdg(18:3/18:3)	0.02	0.145	1.0803	0.1114	yes	up	C51H84O15
Lpg(16:0)	0.04836	0.2181	1.0936	0.1291	yes	up	C22H45O9P
Rutacultin	0.002915	0.08876	1.0707	0.0986	yes	up	C16H18O4
Elenolide	0.005051	0.09801	1.0877	0.1212	yes	up	C11H12O5
8-Methoxycoumarin-3-carboxylic acid	0.010409999999999999	0.1158	1.0773	0.1074	yes	up	C11H8O5
Nootkatone	0.0051920000000000004	0.09801	1.0644	0.09	yes	up	C15H22O
13(S)-HOTrE	0.002933	0.0888	1.0681	0.0951	yes	up	C18H30O3
Bisabolol oxide A	0.003625	0.09134	1.0707	0.0986	yes	up	C15H26O2
1-Oleoyl-sn-glycero-3-phosphoethanolamine	0.020640000000000002	0.1467	1.0717	0.0999	yes	up	C23H46NO7P
11-(5-Butyl-3,4-dimethylfuran-2-yl)undecanoylcarnitine	0.02588	0.1631	1.0806	0.1119	yes	up	C28H49NO5
6-(2,3-Dihydroxy-1-methoxy-3-methylbutyl)-7-methoxy-2H-1-benzopyran-2-one	0.01314	0.1237	1.0771	0.1071	yes	up	C16H20O6
1-Palmitoyl-2-linoleoyl-sn-glycero-3-phosphocholine	0.002804	0.08829	1.0518	0.0728	yes	up	C42H80NO8P
Pc(34:0)	0.0035210000000000003	0.0913	1.0526	0.07400000000000001	yes	up	C42H84NO8P
9-Oxo-11-(3-pentyl-2-oxiranyl)-10E-undecenoic acid	0.008586	0.1094	1.0708	0.0987	yes	up	C18H30O4
Isomeranzin	0.01429	0.1263	1.0559	0.0785	yes	up	C15H16O4
Pe(36:2)	0.003368	0.09063	1.0549	0.0771	yes	up	C41H78NO8P
P-Methoxytodadiol	0.01624	0.1334	1.0794	0.1103	yes	up	C12H18O5
8-Hydroxylinoleic acid	0.008038	0.1083	1.0659999999999998	0.0921	yes	up	C18H32O3
1-Oleoyl-sn-glycero-3-phosphocholine	0.02387	0.1569	1.061	0.0854	yes	up	C26H52NO7P
1,2-Di-(9Z,12Z,15Z-octadecatrienoyl)-sn-glycero-3-phosphocholine	0.008147	0.1083	1.061	0.0854	yes	up	C44H76NO8P
(+/-)9-hode	0.005886	0.09866	1.0549	0.0772	yes	up	C18H32O3
Lpc(18:1-sn1)	0.034339999999999996	0.1837	1.0626	0.0876	yes	up	C26H52NO7P
Paradisin C	0.013040000000000001	0.1237	1.0551	0.0773	yes	up	C42H46O11
12-oxo phytodienoic acid	0.005484	0.09801	1.0646	0.0904	yes	up	C18H28O3
6,8-Dihydroxy-3-(6-hydroxy-1-hepten-1-yl)-1H-2-benzopyran-1-one	0.01573	0.1316	1.0723	0.1008	yes	up	C16H18O5
Lpa(18:2)	0.01824	0.1409	1.0573	0.0804	yes	up	C21H39O7P
9S-Hydroxy-10E,12Z,15Z-octadecatrienoic acid	0.004091	0.09446	1.057	0.08	yes	up	C18H30O3
8-Geranyl-7-hydroxycoumarin	0.01259	0.1227	1.0543	0.0763	yes	up	C19H22O3
13S-Hydroxy-9Z,11E,15Z-octadecatrienoic acid	0.005665	0.09801	1.0624	0.0873	yes	up	C18H30O3
Angenomalin	0.001485	0.07997	1.0621	0.0869	yes	up	C14H12O3
Pc(36:4)	0.00564	0.09801	1.0524	0.0737	yes	up	C44H80NO8P
Lpe(18:1)	0.0317	0.1779	1.0545	0.0765	yes	up	C23H46NO7P
1-Stearoyl-2-hydroxy-sn-glycero-3-phosphoethanolamine	0.028419999999999997	0.17	1.0507	0.0714	yes	up	C23H48NO7P
Sphinganine	0.01741	0.1376	1.0597	0.0837	yes	up	C18H39NO2
Pc(16:0/16:0)	0.002966	0.08885	1.0411	0.0582	yes	up	C40H80NO8P
Lpi(16:0)	0.023469999999999998	0.1554	1.0494	0.0696	yes	up	C25H49O12P
2-Hydroxypalmitic acid	0.011590000000000001	0.1199	1.0441	0.0622	yes	up	C16H32O3
Spb(19:0_3o)	0.009162	0.1122	1.0536	0.0753	yes	up	C19H41NO3
Pondaplin	0.0033380000000000003	0.09063	1.0466	0.0658	yes	up	C14H14O3
1-Palmitoyl-sn-glycero-3-phosphocholine	0.04133	0.2015	1.0505	0.0711	yes	up	C24H51NO7P+
Floctafenic acid	0.022119999999999997	0.1507	0.9491	-0.0754	yes	down	C17H11F3N2O2
Epoxybergamottin	0.006581	0.1024	1.0446	0.063	yes	up	C21H22O5
Pe(16:0/0:0)	0.01312	0.1237	1.0466	0.0658	yes	up	C21H44NO7P
1-palmitoyl lysophosphatidic acid	0.005784	0.09866	1.0486	0.0685	yes	up	C19H39O7P
HexCer(18:1_3O/16:0_(2OH))	0.02101	0.14800000000000002	1.0502	0.0707	yes	up	C40H77NO10
Beta-oxycodol	0.007181999999999999	0.1055	1.0546	0.0767	yes	up	C18H23NO4
4-Acetyl-2-methoxyphenyl 6-O-beta-D-allopyranosyl-beta-D-allopyranoside	0.0024010000000000004	0.08634	1.0367	0.052000000000000005	yes	up	C21H30O13
1-Palmitoyl-2-hydroxy-sn-glycero-3-phosphoethanolamine	0.01353	0.1239	1.0419	0.0592	yes	up	C21H44NO7P
Phytosphingosine	0.008462	0.1094	1.0372	0.0526	yes	up	C18H39NO3
2-aminooctadec-4-yne-1,3-diol	0.00728	0.1063	1.0387	0.0547	yes	up	C18H35NO2
HexCer(16:2_2O/18:0_O)	0.005353	0.09801	1.0362	0.0514	yes	up	C40H75NO9
Pc(34:2)	0.0061329999999999996	0.1006	1.0378	0.0536	yes	up	C42H80NO8P
2-Oleoyl-1-palmitoyl-sn-glycero-3-phosphocholine	0.005954	0.09937	1.0344	0.0488	yes	up	C42H82NO8P
N-Hexadecyl sulfate	0.015	0.1291	1.0487	0.0686	yes	up	C16H34O4S
6-Methoxy-2-oxo-2H-chromene-3-carboxylic acid	0.018580000000000003	0.1416	1.0452	0.0638	yes	up	C11H8O5
Parfumine	0.006144	0.1006	1.0486	0.0684	yes	up	C20H19NO5
Cer(8:0_2O/10:0)	0.006247	0.1009	1.0394	0.0558	yes	up	C18H37NO3
Cer(18:2_2O/16:1)	0.01615	0.1331	1.0418	0.059000000000000004	yes	up	C34H63NO3
Dg(16:0/18:2)	0.002023	0.08177999999999999	1.0362	0.0513	yes	up	C37H68O5
Oxymorphone	0.01779	0.1392	1.0464	0.0654	yes	up	C17H19NO4
Lapachol	0.01658	0.1349	1.0368	0.0521	yes	up	C15H14O3
1-Hexadecanoyl-2-octadecadienoyl-sn-glycero-3-phosphocholine	0.003913000000000001	0.09336	1.0337	0.0478	yes	up	C42H80NO8P
Citracridone III	0.005266	0.09801	1.0378	0.0535	yes	up	C19H17NO5
Gardenin B	0.01176	0.1202	1.0403	0.057	yes	up	C19H18O7
Benzyldimethyldodecylammonium	0.01848	0.1413	1.0442	0.0624	yes	up	C21H38N+
Heptaethylene glycol monododecyl ether	0.004759	0.0966	1.0394	0.0558	yes	up	C26H54O8
Dgdg(o-8:0/2:0)	0.027610000000000003	0.1687	1.037	0.0524	yes	up	C25H46O14
Pc(36:3)	0.01087	0.1181	1.0356	0.0505	yes	up	C44H82NO8P
Loganate	0.02292	0.1539	1.0461	0.0651	yes	up	C16H23O10-
Octapropylene glycol monobutyl ether	0.0017510000000000002	0.07997	1.0386	0.0546	yes	up	C28H58O9
Myristyl sulfate	0.03885	0.1956	1.0364	0.0516	yes	up	C14H30O4S
Pe(16:0/18:3)	0.010320000000000001	0.1155	1.0326	0.0463	yes	up	C39H72NO8P
Borapetoside	0.002003	0.08177999999999999	1.0347	0.0492	yes	up	C26H34O12
Murradimerin A	0.03032	0.1747	1.0336	0.0476	yes	up	C30H32O8
Pe(18:2/18:3)	0.006154	0.1006	1.0323	0.0459	yes	up	C41H72NO8P
Sitosterol 3-O-(6'-O-stearyl-beta-D-glucoside)	0.02028	0.1456	0.9719	-0.0412	yes	down	C53H94O7
Cer(18:2_2O/16:0_(2OH))	0.015330000000000002	0.1302	1.0297	0.0422	yes	up	C34H65NO4
Tyr-Tyr-Trp	0.0036409999999999997	0.09137999999999999	1.0311	0.0442	yes	up	C29H30N4O6
HexCer(18:2_2O/16:1)	0.008133	0.1083	1.0292	0.0415	yes	up	C40H73NO8
Spirodionic acid	9.865e-05	0.07474	1.0351	0.0498	yes	up	C15H20O4
Pe(18:1/18:2)	0.009559	0.1135	1.0262	0.0373	yes	up	C41H76NO8P
4'-hydroxy-5,7,3',5'-tetramethoxyflavone	0.02484	0.1597	1.0341	0.0483	yes	up	C19H18O7
Zeatin-7-N-glucoside	0.01125	0.1194	1.0315	0.0447	yes	up	C16H23N5O6
(+/-)9-HpODE	0.00755	0.1068	1.0284	0.0404	yes	up	C18H32O4
Poricoic acid b	0.024480000000000002	0.1586	1.033	0.0469	yes	up	C30H44O5
3-(3-Hydroxy-5-methylphenoxy)-5-methylbenzene-1,2-diol	0.01956	0.1443	1.0369	0.0523	yes	up	C14H14O4
Aurantiumal	0.01273	0.1233	1.0319	0.0453	yes	up	C21H22O5
2-Dodecoxyethyl hydrogen sulfate	0.039330000000000004	0.1968	1.0296	0.042	yes	up	C14H30O5S
2-(2-Butoxyethoxy)ethanol	0.0038159999999999995	0.09262999999999999	0.9703	-0.0435	yes	down	C8H18O3
5-Acetoxydihydrotheaespirane	0.0364	0.1888	1.0334	0.0474	yes	up	C15H26O3
Laurylsulfuric acid	0.0449	0.2094	1.0263	0.0375	yes	up	C12H26O4S
1-Nitro-7-glutathionyl-8-hydroxy-7,8-dihydronaphthalene	0.003551	0.0913	1.0245	0.0349	yes	up	C20H24N4O9S
Tedizolid phosphate	0.0181	0.1406	1.0279	0.0397	yes	up	C17H16FN6O6P
(11E,15Z)-9,10,13-Trihydroxy-11,15-octadecadienoic acid	0.00615	0.1006	1.0283	0.0403	yes	up	C18H32O5
D-Galactaric acid	0.01037	0.1156	0.9775	-0.0328	yes	down	C6H10O8
Chalepin	0.006002	0.1	1.0286	0.0407	yes	up	C19H22O4
Dantrolene	0.001073	0.07997	1.0221	0.0315	yes	up	C14H10N4O5
Pe(18:2/18:2)	0.006954999999999999	0.1044	1.0215	0.0307	yes	up	C41H74NO8P
Ser-Arg-Pro	0.017159999999999998	0.1369	0.976	-0.035	yes	down	C14H26N6O5
2-Linoleoyl-1-palmitoyl-sn-glycero-3-phosphoethanolamine	0.01782	0.1392	1.0202	0.0289	yes	up	C39H74NO8P
(2S,3S,4S,5R,6R)-6-(2-carboxyphenoxy)-3,4,5-trihydroxyoxane-2-carboxylic acid	0.0013859999999999999	0.07997	1.0192	0.0274	yes	up	C13H14O9
5-Carboxy-lumiracoxib	0.01885	0.1422	0.9743	-0.0375	yes	down	C16H13ClFNO4
4-Formylaminoantipyrine	0.03463	0.1842	1.0249	0.0355	yes	up	C12H13N3O2
2-beta-D-Glucopyranosyloxy-4-methoxy-cis-cinnamic acid	0.0002962	0.07929	0.9779	-0.0322	yes	down	C16H20O9
1-(2-Hydroxyethyl)pyrazole	0.003397	0.09063	0.9716	-0.0416	yes	down	C5H8N2O
Norizalpinin	0.01807	0.1405	1.0297	0.0422	yes	up	C15H10O5
8-Hydroxy-6-methoxy-1-oxo-3,4-dihydroisochromene-7-carboxylic acid	0.015619999999999998	0.1313	1.0255	0.0363	yes	up	C11H10O6
Pe(34:2)	0.006058	0.1003	1.0181	0.0258	yes	up	C39H74NO8P
4-Methylcyclohex-3-en-1-one	0.004917	0.09741	0.9727	-0.0399	yes	down	C7H10O
Osthol	0.004790999999999999	0.09683	1.0265	0.0378	yes	up	C15H16O3
HexCer(18:2_2O/16:0_O)	0.01734	0.1374	1.0211	0.0301	yes	up	C40H75NO9
1-beta-D-Ribofuranosyl-1H-Imidazo[4,5-c]pyridin-4-amine	0.001426	0.07997	1.0207	0.0296	yes	up	C11H14N4O4
Canin	0.0005531000000000001	0.07929	1.0187	0.0267	yes	up	C15H18O5
Lnape(18:2/n-18:1)	0.03285	0.18	1.0219	0.0313	yes	up	C41H76NO8P
Cerebronic acid	0.009448999999999999	0.1133	1.0228	0.0325	yes	up	C24H48O3
3-Carboxy-2,3-Dihydroxypropanoate	0.01905	0.1427	0.9796	-0.0298	yes	down	C4H6O6
4-Ethylpiperidine	0.003544	0.0913	0.9763	-0.0346	yes	down	C7H15N
Asp-Ile-Trp	0.01711	0.1369	1.0256	0.0365	yes	up	C21H28N4O6
7-O-Prenylscopoletin	0.003617	0.09134	1.0198	0.0283	yes	up	C15H16O4
2-[Bis(5-methyl-2-furyl)methyl]-6-bromo-4-nitrophenol	0.02767	0.1688	0.9786	-0.0312	yes	down	C17H14BrNO5
2beta,9xi-Dihydroxy-8-oxo-1(10),4,11(13)-germacratrien-12,6alpha-olide	0.01223	0.1218	1.0233	0.0332	yes	up	C15H18O5
5-Aminovaleric acid	0.008198	0.1083	0.976	-0.035	yes	down	C5H11NO2
Matricarin	0.008169	0.1083	1.0184	0.0262	yes	up	C17H20O5
7-Hydroxy-4-(hydroxymethyl)-2H-chromen-2-one	0.0052380000000000005	0.09801	1.0249	0.0354	yes	up	C10H8O4
5,8-Dihydroxy-6-methoxy-2-oxo-2H-chromen-7-yl beta-D-mannopyranoside	0.0008347000000000002	0.07997	1.016	0.0229	yes	up	C16H18O11
Tiaramide	0.01662	0.1349	0.9809	-0.0279	yes	down	C15H18ClN3O3S
2-(Carboxymethylamino)propanoic acid	0.001814	0.07997	0.9833	-0.0243	yes	down	C5H9NO4
5,8-Dihydroxy-6-methoxy-2-oxo-2H-chromen-7-yl beta-D-glucopyranoside	0.002872	0.0885	1.0183	0.0261	yes	up	C16H18O11
Chrysoeriol 7-O-(6''-malonyl-apiosyl-glucoside)	0.005222999999999999	0.09801	0.9813	-0.0272	yes	down	C30H32O18
Ile-Pro-Gln	0.008758	0.1099	1.0208	0.0296	yes	up	C16H28N4O5
3',4',6-Trihydroxy-3,5,7-trimethoxyflavone	0.009875	0.115	1.0196	0.0279	yes	up	C18H16O8
Octadecanedioic acid	0.002172	0.08315	0.9854	-0.0212	yes	down	C18H34O4
Fluazifop	0.0124	0.1223	1.0162	0.0232	yes	up	C15H12F3NO4
4-Acetyl-1-methylcyclohexene	0.008206999999999999	0.1083	0.9822	-0.026	yes	down	C9H14O
2-methylcitric acid	0.001323	0.07997	1.0153	0.0219	yes	up	C7H10O7
2-naphthylamine	0.01089	0.1181	1.0223	0.0318	yes	up	C10H9N
9(S)-HpOTrE	0.01065	0.1177	1.0198	0.0283	yes	up	C18H30O4
1,2,4-Tris(methylene)cyclohexane	0.0071400000000000005	0.1054	0.9817	-0.0267	yes	down	C9H12
Thiarabine	0.03372	0.1822	0.9786	-0.0311	yes	down	C9H13N3O4S
4-Hydroxy-L-isoleucine	0.01963	0.1445	0.9785	-0.0313	yes	down	C6H13NO3
Caffeoyl C1-glucuronide	0.00040659999999999996	0.07929	1.0141	0.0202	yes	up	C15H16O10
7,8-diaminopelargonate	0.003074	0.08885	0.9809	-0.0278	yes	down	C9H20N2O2
3-(7-Methyloctyl)-3,6-dihydro-1H-furo[3,4-c]furan-4-one	0.01491	0.1291	0.9796	-0.0297	yes	down	C15H24O3
Bis(p,p'-tert-octylphenyl)amine	0.03895	0.1957	0.9786	-0.0313	yes	down	C28H43N
2-Ethylhexyl sebacate	0.001542	0.07997	0.9895	-0.0153	yes	down	C26H50O4
Dipropylene glycol dimethyl ether	0.013930000000000001	0.1252	0.9852	-0.0216	yes	down	C8H18O3
Leu-Gln-Ala	0.029169999999999998	0.1722	1.0203	0.028999999999999998	yes	up	C14H26N4O5
2,5-Di-tert-butyl-1,4-benzoquinone	0.0042	0.09446	0.9809	-0.0279	yes	down	C14H20O2
Glucose 1-phosphate	0.015580000000000002	0.1312	0.9827	-0.0251	yes	down	C6H13O9P
Hesperetin 3',7-O-diglucuronide	0.03217	0.1784	1.0170000000000001	0.0244	yes	up	C28H30O18
L-Serine	0.006469	0.1019	0.983	-0.0247	yes	down	C3H7NO3
2-Keto-3-deoxyoctonic acid	0.001594	0.07997	0.9856	-0.0209	yes	down	C8H14O8
Quercetin 7-glucoside	0.0006947	0.07929	1.0137	0.0196	yes	up	C21H20O12
Trp-Pro-Trp	0.042210000000000004	0.2031	0.9809	-0.0278	yes	down	C27H29N5O4
Tangeritin	0.01167	0.1199	1.0117	0.0168	yes	up	C20H20O7
Butyl 2-ethylhexyl phthalate	0.01296	0.1237	0.9841	-0.0232	yes	down	C20H30O4
Triethanolamine	0.011040000000000001	0.1186	0.9808	-0.028	yes	down	C6H15NO3
SN-38	0.0145	0.127	1.0144	0.0207	yes	up	C22H20N2O5
L-Aspartic Acid	0.01676	0.1355	0.9838	-0.0236	yes	down	C4H7NO4
Methylisopelletierine	0.005367	0.09801	0.9823	-0.0258	yes	down	C9H17NO
13E-Docosenamide	0.0003055	0.07929	0.9843	-0.0228	yes	down	C22H43NO
6-Hydroxy-3,3',4',5,7,8-hexamethoxyflavone	0.0044659999999999995	0.09604	1.0111	0.0159	yes	up	C21H22O9
(2S,3R)-4-methylidene-2-octyl-5-oxooxolane-3-carboxylic acid	0.01145	0.1198	0.9822	-0.0259	yes	down	C14H22O4
(2E)-3-[4-(Methoxycarbonyl)phenyl]-2-propenoic acid	0.0131	0.1237	1.0172	0.0247	yes	up	C11H10O4
Isobutyric acid	0.01018	0.1153	0.9823	-0.0258	yes	down	C4H8O2
P-Methoxycinnamic acid ethyl ester	0.032139999999999995	0.1784	1.0179	0.0256	yes	up	C12H14O3
Betanidin 5-[E-feruloyl-(->5)-apiosyl-(1->2)-glucoside]	0.01385	0.1251	1.0131	0.0188	yes	up	C39H42N2O20
N,N'-di[4-(2,6-dimethylmorpholino)phenyl]thiourea	0.0217	0.1497	1.0172	0.0246	yes	up	C25H34N4O2S
5-(4-Oxo-2-thioxo-1,3-thiazolidin-3-yl)pentanoic acid	0.01149	0.1199	0.9848	-0.0221	yes	down	C8H11NO3S2
2,4-Di-tert-butyl-6-[(dimethylamino)methyl]phenol	0.009434999999999999	0.1133	0.9841	-0.0231	yes	down	C17H29NO
2(5H)-Furanone	0.02341	0.1552	0.9838	-0.0235	yes	down	C4H4O2
Orientin	0.0003335	0.07929	0.9868	-0.0192	yes	down	C21H20O11
Dattelic acid	0.0004237	0.07929	1.0116	0.0166	yes	up	C16H16O8
2-Maleylacetate	0.01511	0.1295	0.9849	-0.0219	yes	down	C6H6O5
Melitric acid B	0.000162	0.07474	1.013	0.0186	yes	up	C27H20O11
N-(2,5-dimethylphenyl)-2-(5-pyrazin-2-yl-1,3,4-oxadiazol-2-yl)acetamide	0.029710000000000004	0.1736	1.0158	0.0227	yes	up	C16H15N5O2
1-Salicylate glucuronide	0.00011540000000000001	0.07474	1.0115	0.0165	yes	up	C13H14O9
(3b,9R)-5-Megastigmene-3,9-diol 9-[apiosyl-(1->6)-glucoside]	0.02008	0.1451	1.0155	0.0222	yes	up	C24H42O11
N-((2-Hydroxy-3-oxo-2-(pent-2-en-1-yl)cyclopentyl)acetyl)isoleucine	0.009590000000000001	0.1135	1.0157	0.0225	yes	up	C18H29NO5
7-Hydroxybutylidenephthalide 7-(6-malonylglucoside)	0.01349	0.1239	1.0137	0.0197	yes	up	C21H24O11
Tri(3-chloropropyl) phosphate	0.009665	0.1139	0.9846	-0.0223	yes	down	C9H18Cl3O4P
Myristicin	0.008519	0.1094	1.0167	0.0239	yes	up	C11H12O3
Kaempferol 3-feruloylapioside	0.002571	0.08749	1.0117	0.0167	yes	up	C30H26O13
Arg-Val	0.04726	0.2153	1.0188	0.0269	yes	up	C11H23N5O3
Salvianolic acid G	0.008849	0.1104	1.0105	0.0151	yes	up	C20H18O10
Geshoidin	0.013630000000000001	0.1239	0.9858	-0.0207	yes	down	C18H18O9
Hesperetin 3'-O-glucuronide	0.047580000000000004	0.2162	1.0148	0.0212	yes	up	C22H22O12
(2S,2'R,3'R)-2-(2',3'-Dicarboxycyclopropyl)glycine	0.0075780000000000005	0.1071	0.9883	-0.0169	yes	down	C7H9NO6
Isorhamnetin 3-robinobioside	0.0239	0.1569	0.9869	-0.019	yes	down	C28H32O16
Gemcitabine	0.03152	0.1775	1.0153	0.0219	yes	up	C9H11F2N3O4
N-(1-Deoxy-1-fructosyl)alanine	0.0005597	0.07929	1.0133	0.0191	yes	up	C9H17NO7
Skullcapflavone ii	0.0002568	0.07641	1.011	0.0157	yes	up	C19H18O8
1-Cyclohexene-1-carboxaldehyde	0.026510000000000002	0.1647	1.0187	0.0267	yes	up	C7H10O
6-Hydroxyluteolin 7-glucoside	6.247e-05	0.07474	1.0105	0.0151	yes	up	C21H20O12
N-(4-{4-[(Anilinocarbonyl)amino]benzyl}phenyl)-N'-phenylurea	0.01083	0.1181	1.0144	0.0206	yes	up	C27H24N4O2
Guanosine 3',5'-cyclic monophosphate	0.01427	0.1263	1.0142	0.0204	yes	up	C10H12N5O7P
(-)-Arctigenin	0.04607	0.2122	1.0134	0.0192	yes	up	C21H24O6
Arctiin	0.0325	0.179	1.0146	0.0209	yes	up	C27H34O11
E-Form1,2-Dinor-3-oxo-6,10-farnesadien-14-oic acid	0.005365999999999999	0.09801	1.0124	0.0177	yes	up	C13H20O3
Monocrotaline	0.007065000000000001	0.1051	1.0138	0.0198	yes	up	C16H23NO6
Captopril-cysteine disulfide	0.011340000000000001	0.1194	1.0109	0.0157	yes	up	C12H20N2O5S2
Morpholine	0.013890000000000001	0.1251	0.9832	-0.0244	yes	down	C4H9NO
3'-O-Methylderhamnosylmaysin	0.000283	0.07929	1.0095	0.0137	yes	up	C22H20O10
Eupatorin	0.007478	0.1067	1.0133	0.0191	yes	up	C18H16O7
1,3-dicyclohexylurea	0.008839	0.1104	0.9863	-0.02	yes	down	C13H24N2O
3-Hydroxy-4-methoxy-2,3-dihydropyran-6-one	0.001078	0.07997	0.9908	-0.0134	yes	down	C6H8O4
DL-3,4-Dihydroxymandelic acid	0.03801	0.1929	0.9831	-0.0246	yes	down	C8H8O5
3-(4,7-Dimethoxy-1,3-benzodioxol-5-yl)propanoic acid	0.0058909999999999995	0.09866	1.0133	0.0191	yes	up	C12H14O6
N-(2-Hydrazino-2-oxoethyl)benzamide	0.007878	0.1083	1.0165	0.0236	yes	up	C9H11N3O2
Cyclo(leucylleucyl)	0.0051	0.09801	0.9891	-0.0159	yes	down	C12H22N2O2
Galactinol	0.006213000000000001	0.1008	1.0115	0.0165	yes	up	C12H22O11
Isavuconazole	0.02167	0.1497	1.0118	0.0169	yes	up	C22H17F2N5OS
Plicatic acid	0.03374	0.1822	1.0134	0.0192	yes	up	C20H22O10
Ethyl 2Z,4E-decadienoic acid	0.0007071000000000001	0.07929	1.0114	0.0164	yes	up	C12H20O2
Methyl salicylate O-[rhamnosyl-(1->6)-glucoside]	0.0104	0.1158	1.0134	0.0192	yes	up	C20H28O12
Mmdma	0.015030000000000002	0.1292	0.9856	-0.0209	yes	down	C12H17NO3
Osthenol	0.002663	0.08805	1.0108	0.0155	yes	up	C14H14O3
3,4-Dihydroxyhydrocinnamic acid	0.01904	0.1427	0.9855	-0.0211	yes	down	C9H10O4
5'-N-Ethylcarboxamidoadenosine	0.04927	0.2199	1.0161	0.0231	yes	up	C12H16N6O4
Sorbitan laurate	0.003804	0.09262999999999999	1.013	0.0186	yes	up	C18H34O6
Curcumin diglucoside	0.002537	0.08665	1.0095	0.0136	yes	up	C33H40O16
Demethylsuberosin	0.009315	0.1129	1.01	0.0143	yes	up	C14H14O3
D-(+)-Galacturonic acid	0.005557	0.09801	0.9892	-0.0157	yes	down	C6H10O7
D-Mannosamine	0.001953	0.08176	0.9884	-0.0168	yes	down	C6H13NO5
(+-)-Carbovir	0.007513	0.1067	1.0132	0.0189	yes	up	C11H13N5O2
Tocopheronic acid	0.02914	0.1722	1.0157	0.0224	yes	up	C16H22O5
2,5-Dihydroxy-1,4-benzoquinone	0.002058	0.08177999999999999	0.9887	-0.0163	yes	down	C6H4O4
4'-Thiothymidine	0.004162	0.09446	1.0107	0.0154	yes	up	C10H14N2O4S
Hexamethylene tetramine	0.005684000000000001	0.09801	0.9877	-0.0178	yes	down	C6H12N4
2,2-Dichloro-12-(4-chlorophenyl)dodecanoic acid	0.02352	0.1556	0.9895	-0.0153	yes	down	C18H25Cl3O2
Dicyclohexyl(hydroxy)acetic acid	0.0265	0.1647	1.012	0.0172	yes	up	C14H24O3
5,7-Dihydroxy-3,6-Dimethoxy-2-(3,4,5-trimethoxyphenyl)-4H-Chromen-4-one	0.004834000000000001	0.09698999999999999	1.0114	0.0164	yes	up	C20H20O9
4-(2-Butoxyethoxy)benzoic acid	0.03467	0.1842	1.0147	0.021	yes	up	C13H18O4
Chrysoeriol	0.0011359999999999999	0.07997	1.0135	0.0193	yes	up	C16H12O6
3',7-Dimethoxy-4',5,8-trihydroxyflavone 8-glucoside	0.01031	0.1155	1.0126	0.018000000000000002	yes	up	C23H24O12
Histidylthreonine	0.01207	0.1213	0.9866	-0.0194	yes	down	C10H16N4O4
2-(3,4-Dimethoxyphenyl)-7-hydroxy-5,6,8-trimethoxy-4H-1-benzopyran-4-one	0.037860000000000005	0.1926	1.0106	0.0152	yes	up	C20H20O8
Alpha-L-Rhamnopyranosyl-(1->3)-alpha-D-galactopyranosyl-(1->3)-L-fucose	0.028589999999999997	0.1704	1.0121	0.0173	yes	up	C18H32O14
3-hydroxy-2-(9-oxodecyl)pentanedioic acid	0.012969999999999999	0.1237	1.0103	0.0148	yes	up	C15H26O6
Crotonic acid	0.0017850000000000001	0.07997	0.9891	-0.0158	yes	down	C4H6O2
Kaempferol 3,7,4'-trimethyl ether	0.004999	0.09773	1.0108	0.0155	yes	up	C18H16O6
2,6-Dimethylhepta-2,5-dien-4-one	0.03204	0.1784	0.9854	-0.0213	yes	down	C9H14O
Alpha-D-(+)-Talose	0.007851	0.1083	0.9879	-0.0175	yes	down	C6H12O6
2-Ketobutyric acid	0.001074	0.07997	0.9898	-0.0148	yes	down	C4H6O3
2-Propionylcyclohexanone	0.009387999999999999	0.1133	0.9877	-0.0178	yes	down	C9H14O2
Ethyl 1-(cyanomethyl)-4-piperidinecarboxylate	0.003061	0.08885	1.0103	0.0147	yes	up	C10H16N2O2
3'-Deoxyderhamnosylmaysin	0.0116	0.1199	1.0107	0.0153	yes	up	C21H18O9
Ichangic acid 17-beta-D-glucopyranoside	0.01311	0.1237	1.0118	0.017	yes	up	C32H44O15
9-Oxo-10E,12Z,15Z-octadecatrienoic acid	0.0448	0.2091	1.0156	0.0223	yes	up	C18H28O3
6-demethoxytangeretin	0.01433	0.1264	1.0094	0.0135	yes	up	C19H18O6
Isoquercetin	0.002346	0.08634	1.0104	0.015	yes	up	C21H20O12
7-Ethoxyresorufin	0.015269999999999999	0.1301	1.0138	0.0197	yes	up	C14H11NO3
N,n-diisopropylethylamine	0.0037090000000000005	0.09158	0.9913	-0.0126	yes	down	C8H19N
1,2,3-Trihydroxybenzene	0.007167	0.1054	0.9906	-0.0136	yes	down	C6H6O3
Texanol	0.006511	0.1023	0.9875	-0.0181	yes	down	C12H24O3
Hexamethylcyclotrisiloxane	0.000698	0.07929	0.991	-0.013	yes	down	C6H18O3Si3
Tanacetol B	0.033089999999999994	0.1803	0.9857	-0.0208	yes	down	C17H28O4
1-Cyclohexylcyclohexanecarboxylic acid	0.006647	0.1027	0.9896	-0.015	yes	down	C13H22O2
Trans-p-Menthane-7,8-diol 8-glucoside	0.02374	0.1563	0.986	-0.0203	yes	down	C16H30O7
7-Acetoxy-6-methoxycoumarin	0.001573	0.07997	1.0113	0.0162	yes	up	C12H10O5
Trans-2-Butene-1,4-dicarboxylic acid	0.004225	0.09446	0.9914	-0.0124	yes	down	C6H8O4
Taxifolin 3-arabinoside	0.04187	0.2024	1.0102	0.0147	yes	up	C20H20O11
Leu-Val-Thr	0.037880000000000004	0.1926	1.0136	0.0194	yes	up	C15H29N3O5
Kaempferol 3-O-beta-D-xylofuranoside	0.002881	0.0885	0.9892	-0.0156	yes	down	C20H18O10
Levoglucosan	0.02298	0.1539	0.9889	-0.016	yes	down	C6H10O5
HT-2 Toxin	0.01329	0.1239	0.9903	-0.0141	yes	down	C22H32O8
4',5,7-Trihydroxy 3,3',6,8-tetramethoxyflavone	0.0031579999999999998	0.08922999999999999	1.0099	0.0142	yes	up	C19H18O9
12-Hydroxydodecanoic acid	0.00399	0.09358	1.0104	0.0149	yes	up	C12H24O3
Gardenin	0.0012289999999999998	0.07997	1.0105	0.0151	yes	up	C21H22O9
4-Acetyl-3-ethyl-N,5-dimethyl-1H-pyrrole-2-carboxamide	0.0008396000000000001	0.07997	1.0098	0.013999999999999999	yes	up	C11H16N2O2
Eriodictyol 7-O-neohesperidoside	0.008519	0.1094	0.9909	-0.0132	yes	down	C27H32O15
Methylpicraquassioside A	0.006123	0.1006	1.01	0.0144	yes	up	C19H24O10
3-Cyclohexyl-1,1-dimethylurea	1.808e-05	0.06277	0.9906	-0.0137	yes	down	C9H18N2O
Asn-Phe	0.005914	0.09886	1.0113	0.0162	yes	up	C13H17N3O4
Val-Ile-Ile	0.01323	0.1239	1.0118	0.017	yes	up	C17H33N3O4
(Z)-2-oct-7-enylpent-2-enedioic acid	0.01122	0.1194	1.0093	0.0134	yes	up	C13H20O4
Jaceidin	0.002121	0.08222	1.0107	0.0153	yes	up	C18H16O8
L-gulonolactone	0.004484	0.09604	0.9872	-0.0186	yes	down	C6H10O6
3-O-fucopyranosyl-2-acetamido-2-deoxyglucopyranose	0.01258	0.1227	1.0124	0.0177	yes	up	C14H25NO10
Luteolin 7-xyloside	0.001206	0.07997	1.0078	0.0112	yes	up	C20H18O10
Kaempferide 3-[rhamnopyranosyl-(1->6)-glucoside] 7-rhamnoside	0.004163	0.09446	1.0091	0.013000000000000001	yes	up	C34H42O19
1-(2-Hydroxyphenylamino)-1-deoxy-beta-D-gentiobioside 1,2-carbamate	0.01929	0.1436	1.0102	0.0147	yes	up	C19H25NO12
Murralongin	0.0024289999999999997	0.08634	1.0108	0.0154	yes	up	C15H14O4
8-[(6,7-Dihydroxy-3,7-dimethyloct-2-en-1-yl)oxy]psoralen	0.0267	0.1654	1.0125	0.0179	yes	up	C21H24O6
Kaempferol-3-O-rutinoside	0.013369999999999998	0.1239	0.9895	-0.0152	yes	down	C27H30O15
Psilocin	0.04362	0.2066	1.014	0.0201	yes	up	C12H16N2O
7-Hydroxy-1,4,5-trimethoxyxanthone 7-O-[b-D-glucosyl-(1->2)-b-D-galactoside]	0.002345	0.08634	1.0103	0.0148	yes	up	C28H34O16
2-Ethyl-1,3-hexanediol	0.0042899999999999995	0.09446	0.9868	-0.0191	yes	down	C8H18O2
5-(Hydroxymethyl)-2-furaldehyde	0.02369	0.1562	0.9891	-0.0158	yes	down	C6H6O3
4-tert-Butylcyclohexyl acetate	0.02002	0.145	0.9871	-0.0187	yes	down	C12H22O2
Ala-Ile-Glu	0.02331	0.1548	1.0123	0.0176	yes	up	C14H25N3O6
Cirsimaritin	0.0353	0.1858	1.0137	0.0197	yes	up	C17H14O6
(2beta,3beta,9epsilon,17epsilon,22R)-2,3,14,20,22-Pentahydroxyergost-7-en-6-one	0.0007231	0.07929	0.9911	-0.0129	yes	down	C28H46O6
7-Methoxy-8-(2-oxo-3-methylbutoxy)coumarin	0.016730000000000002	0.1355	1.0123	0.0176	yes	up	C15H16O5
Dibutyl sebacate	0.000731	0.07929	0.9915	-0.0123	yes	down	C18H34O4
Phe-Trp-Lys	0.01633	0.1337	1.0111	0.0159	yes	up	C26H33N5O4
6-Hydroxy-3',4',5,7-tetramethoxyflavone	0.0006642	0.07929	1.0102	0.0146	yes	up	C19H18O7
3-feruloyl-1-sinapoyl sucrose	0.009904999999999999	0.115	1.0086	0.0123	yes	up	C33H40O18
N,N-Diisopropylamine	0.007115000000000001	0.1054	0.9928	-0.0104	yes	down	C6H15N
Diosmetin-7-o-rutinoside	0.0005057	0.07929	0.9925	-0.0108	yes	down	C28H32O15
N-Stearoyl Tryptophan	0.03782	0.1926	0.99	-0.0144	yes	down	C29H46N2O3
6',7'-Dihydroxybergamottin	0.0001606	0.07474	1.0097	0.013999999999999999	yes	up	C21H24O6
1,6-Dimethyl-4-oxo-1,4-dihydro-3-quinolinecarboxylic acid	0.00034679999999999997	0.07929	1.0101	0.0145	yes	up	C12H11NO3
Asp-Ile	0.01583	0.1317	1.011	0.0158	yes	up	C10H18N2O5
Natsudaidain 3-O-beta-D-glucoside	0.009733	0.1141	1.0097	0.0139	yes	up	C27H32O14
Benzoylmalic acid	0.001426	0.07997	1.0108	0.0154	yes	up	C11H10O6
Trioxyethylene dimethacrylate	0.0003925	0.07929	1.0076	0.011000000000000001	yes	up	C10H14O7
Urolithin B 3-O-glucuronide	0.006940999999999999	0.1043	1.0094	0.0136	yes	up	C19H16O9
5,7,3'-Trihydroxy-3,6,4',5'-Tetramethoxyflavone	0.003547	0.0913	1.0097	0.013999999999999999	yes	up	C19H18O9
Curcumin 4'-O-beta-D-gentiobioside	0.033460000000000004	0.1811	0.9906	-0.0136	yes	down	C33H40O16
3'-Hydroxy-5,6,7,4'-tetramethoxyflavone	0.02852	0.17	1.0114	0.0164	yes	up	C19H18O7
Geranyl acetate	0.002148	0.08285	1.0087	0.0125	yes	up	C12H20O2
4,5-Di-O-caffeoylquinic acid	1.26e-05	0.06277	1.0083	0.0119	yes	up	C25H24O12
Ala-Gly-Val	0.025240000000000002	0.161	1.0127	0.0182	yes	up	C10H19N3O4
2-{1-[2-(1-benzothiophen-5-ylamino)-2-oxoethyl]cyclohexyl}acetic acid	0.001661	0.07997	1.0094	0.0135	yes	up	C18H21NO3S
2-Methyl-2-sec-butyl-1,3-propanediol	0.028210000000000002	0.1698	0.9874	-0.0183	yes	down	C8H18O2
gamma-Glu-Phe	0.003072	0.08885	1.0109	0.0156	yes	up	C14H18N2O5
His-Glu-Tyr	0.01675	0.1355	1.0091	0.0131	yes	up	C20H25N5O7
